# Supplementary material for: Sld3CBD–Cdc45 structural insights into Cdc45 recruitment for CMG complex formation during DNA replication
Source: eLife. 2025 Sep 8;13:RP101717. doi: 10.7554/eLife.101717 (PMC12416888; doi:10.7554/eLife.101717)
Supplement: Figure 1—figure supplement 2—source data 2. [file elife-101717-fig1-figsupp2-data2.zip]

Archive with 4 entries (4 files):
- 20180919_sld3-sld7-cdc45.tif
- __MACOSX/._20180919_sld3-sld7-cdc45.tif
- 20181107_sld3CBD-cdc45.tif
- __MACOSX/._20181107_sld3CBD-cdc45.tif
