# Supplementary material for: Sld3CBD–Cdc45 structural insights into Cdc45 recruitment for CMG complex formation during DNA replication
Source: eLife. 2025 Sep 8;13:RP101717. doi: 10.7554/eLife.101717 (PMC12416888; doi:10.7554/eLife.101717)
Supplement: Figure 2—source data 2. [file elife-101717-fig2-data2.zip]

Archive with 8 entries (8 files):
- Sld3Cdc45 mutant re.jpg
- __MACOSX/._Sld3Cdc45 mutant re.jpg
- Sld3Cdc45 mutant re.tif
- __MACOSX/._Sld3Cdc45 mutant re.tif
- Sld3Cdc45 mutant.jpg
- __MACOSX/._Sld3Cdc45 mutant.jpg
- Sld3Cdc45 mutant.tif
- __MACOSX/._Sld3Cdc45 mutant.tif
