# Supplementary material for: Sld3CBD–Cdc45 structural insights into Cdc45 recruitment for CMG complex formation during DNA replication
Source: eLife. 2025 Sep 8;13:RP101717. doi: 10.7554/eLife.101717 (PMC12416888; doi:10.7554/eLife.101717)
Supplement: Figure 4—source data 2. [file elife-101717-fig4-data2.zip]

Archive with 20 entries (20 files):
- 1-3-1 NC.jpg
- __MACOSX/._1-3-1 NC.jpg
- 1-3-1 NC.tif
- __MACOSX/._1-3-1 NC.tif
- sld3 1-5-1,2.jpg
- __MACOSX/._sld3 1-5-1,2.jpg
- sld3 1-5-1,2.tif
- __MACOSX/._sld3 1-5-1,2.tif
- sld3CBDcdc45 1-5-1,2.jpg
- __MACOSX/._sld3CBDcdc45 1-5-1,2.jpg
- sld3CBDcdc45 1-5-1,2.tif
- __MACOSX/._sld3CBDcdc45 1-5-1,2.tif
- sld3sld7  1-5-1,2.jpg
- __MACOSX/._sld3sld7  1-5-1,2.jpg
- sld3sld7  1-5-1,2.tif
- __MACOSX/._sld3sld7  1-5-1,2.tif
- Sld3Sld7Cdc45 1-5-1,2.jpg
- __MACOSX/._Sld3Sld7Cdc45 1-5-1,2.jpg
- Sld3Sld7Cdc45 1-5-1,2.tif
- __MACOSX/._Sld3Sld7Cdc45 1-5-1,2.tif
