# Supplementary material for: Sld3CBD–Cdc45 structural insights into Cdc45 recruitment for CMG complex formation during DNA replication
Source: eLife. 2025 Sep 8;13:RP101717. doi: 10.7554/eLife.101717 (PMC12416888; doi:10.7554/eLife.101717)
Supplement: Figure 4—figure supplement 2—source data 2. [file elife-101717-fig4-figsupp2-data2.zip]

Archive with 108 entries (106 files):
- A/
- __MACOSX/._A
- A/sld3sld7  1-5-1,2.jpg
- __MACOSX/A/._sld3sld7  1-5-1,2.jpg
- A/sld3Cdc45 1-2,5-3.tif
- __MACOSX/A/._sld3Cdc45 1-2,5-3.tif
- A/1-3-1 NC.tif
- __MACOSX/A/._1-3-1 NC.tif
- A/Sld3Sld7Cdc45 1-2-3, 1-5-3.tif
- __MACOSX/A/._Sld3Sld7Cdc45 1-2-3, 1-5-3.tif
- A/sld3 1-2,5-3.tif
- __MACOSX/A/._sld3 1-2,5-3.tif
- A/sld3 1-5-1,2.tif
- __MACOSX/A/._sld3 1-5-1,2.tif
- A/Sld3Sld7Cdc45 1-5-1,2.jpg
- __MACOSX/A/._Sld3Sld7Cdc45 1-5-1,2.jpg
- A/sld3CBDcdc45 1-5-1,2.tif
- __MACOSX/A/._sld3CBDcdc45 1-5-1,2.tif
- A/sld3CBDcdc45 1-5-1,2.jpg
- __MACOSX/A/._sld3CBDcdc45 1-5-1,2.jpg
- A/sld3 1-5-1,2.jpg
- __MACOSX/A/._sld3 1-5-1,2.jpg
- A/Sld3Sld7Cdc45 1-5-1,2.tif
- __MACOSX/A/._Sld3Sld7Cdc45 1-5-1,2.tif
- A/sld3 1-2,5-3.jpg
- __MACOSX/A/._sld3 1-2,5-3.jpg
- A/sld3cdc45 1-2,5-3.jpg
- __MACOSX/A/._sld3cdc45 1-2,5-3.jpg
- A/sld3sld7  1-5-1,2.tif
- __MACOSX/A/._sld3sld7  1-5-1,2.tif
- A/1-3-1 NC.jpg
- __MACOSX/A/._1-3-1 NC.jpg
- A/Sld3Sld7Cdc45 1-2-3, 1-5-3.jpg
- __MACOSX/A/._Sld3Sld7Cdc45 1-2-3, 1-5-3.jpg
- A/sld3sld7 1-2-3,1-5-3.jpg
- __MACOSX/A/._sld3sld7 1-2-3,1-5-3.jpg
- A/sld3sld7  1-2-1,2.jpg
- __MACOSX/A/._sld3sld7  1-2-1,2.jpg
- A/sld3CBDcdc45 1-2-1,2.tif
- __MACOSX/A/._sld3CBDcdc45 1-2-1,2.tif
- A/sld3 1-2-1,2.tif
- __MACOSX/A/._sld3 1-2-1,2.tif
- A/Sld3Sld7Cdc45 1-2-1,2.jpg
- __MACOSX/A/._Sld3Sld7Cdc45 1-2-1,2.jpg
- A/sld3 1-2-1,2.jpg
- __MACOSX/A/._sld3 1-2-1,2.jpg
- A/Sld3Sld7Cdc45 1-2-1,2.tif
- __MACOSX/A/._Sld3Sld7Cdc45 1-2-1,2.tif
- A/sld3CBDcdc45 1-2-1,2.jpg
- __MACOSX/A/._sld3CBDcdc45 1-2-1,2.jpg
- A/sld3sld7  1-2-1,2.tif
- __MACOSX/A/._sld3sld7  1-2-1,2.tif
- A/sld3sld7 1-2-3,1-5-3.tif
- __MACOSX/A/._sld3sld7 1-2-3,1-5-3.tif
- B/
- __MACOSX/._B
- B/sld3sld7 1-5-1,2.jpg
- __MACOSX/B/._sld3sld7 1-5-1,2.jpg
- B/sld3cdc45 1-2,5-3.tif
- __MACOSX/B/._sld3cdc45 1-2,5-3.tif
- B/sld3cdc45 1-5-1,2.tif
- __MACOSX/B/._sld3cdc45 1-5-1,2.tif
- B/sld3sld7 1-2,5-3.jpg
- __MACOSX/B/._sld3sld7 1-2,5-3.jpg
- B/Sld7Sld3Cdc45 1-2-3.jpg
- __MACOSX/B/._Sld7Sld3Cdc45 1-2-3.jpg
- B/sld3 1-2,5-3.tif
- __MACOSX/B/._sld3 1-2,5-3.tif
- B/sld3 1-5-1,2.tif
- __MACOSX/B/._sld3 1-5-1,2.tif
- B/Sld3Sld7Cdc45 1-5-1,2.jpg
- __MACOSX/B/._Sld3Sld7Cdc45 1-5-1,2.jpg
- B/Sld7Sld3Cdc45 1-5-3.tif
- __MACOSX/B/._Sld7Sld3Cdc45 1-5-3.tif
- B/sld3 1-5-1,2.jpg
- __MACOSX/B/._sld3 1-5-1,2.jpg
- B/Sld3Sld7Cdc45 1-5-1,2.tif
- __MACOSX/B/._Sld3Sld7Cdc45 1-5-1,2.tif
- B/Sld7Sld3Cdc45 1-5-3.jpg
- __MACOSX/B/._Sld7Sld3Cdc45 1-5-3.jpg
- B/sld3 1-2,5-3.jpg
- __MACOSX/B/._sld3 1-2,5-3.jpg
- B/sld3sld7 1-2,5-3.tif
- __MACOSX/B/._sld3sld7 1-2,5-3.tif
- B/sld3cdc45 1-5-1,2.jpg
- __MACOSX/B/._sld3cdc45 1-5-1,2.jpg
- B/sld3cdc45 1-2,5-3.jpg
- __MACOSX/B/._sld3cdc45 1-2,5-3.jpg
- B/sld3sld7 1-5-1,2.tif
- __MACOSX/B/._sld3sld7 1-5-1,2.tif
- B/sld3cdc45 1-2-1,2.tif
- __MACOSX/B/._sld3cdc45 1-2-1,2.tif
- B/sld3sld7 1-2-1,2.jpg
- __MACOSX/B/._sld3sld7 1-2-1,2.jpg
- B/sld3 1-2-1,2.tif
- __MACOSX/B/._sld3 1-2-1,2.tif
- B/Sld7Sld3Cdc45 1-2-1,2.tif
- __MACOSX/B/._Sld7Sld3Cdc45 1-2-1,2.tif
- B/Sld3Sld7Cdc45 1-2-3.tif
- __MACOSX/B/._Sld3Sld7Cdc45 1-2-3.tif
- B/Sld7Sld3Cdc45 1-2-1,2.jpg
- __MACOSX/B/._Sld7Sld3Cdc45 1-2-1,2.jpg
- B/sld3 1-2-1,2.jpg
- __MACOSX/B/._sld3 1-2-1,2.jpg
- B/sld3sld7 1-2-1,2.tif
- __MACOSX/B/._sld3sld7 1-2-1,2.tif
- B/sld3cdc45 1-2-1,2.jpg
- __MACOSX/B/._sld3cdc45 1-2-1,2.jpg
