# Supplementary material for: Sld3CBD–Cdc45 structural insights into Cdc45 recruitment for CMG complex formation during DNA replication
Source: eLife. 2025 Sep 8;13:RP101717. doi: 10.7554/eLife.101717 (PMC12416888; doi:10.7554/eLife.101717)
Supplement: Figure 4—figure supplement 3—source data 2. [file elife-101717-fig4-figsupp3-data2.zip]

Archive with 26 entries (26 files):
- Sld3 1-3+ds SYBR 2024.03.23_22.00.51_Fl-UV.jpg
- __MACOSX/._Sld3 1-3+ds SYBR 2024.03.23_22.00.51_Fl-UV.jpg
- Sld3 1-25+ds SYBR 2024.03.23_21.57.48_Fl-UV.jpg
- __MACOSX/._Sld3 1-25+ds SYBR 2024.03.23_21.57.48_Fl-UV.jpg
- Sld3CBDCdc45 to 1-1 2019.07.04_14.39.33_Fl-UV.jpg
- __MACOSX/._Sld3CBDCdc45 to 1-1 2019.07.04_14.39.33_Fl-UV.jpg
- Sld3CBDCdc45 to 1-3 2019.07.05_12.42.55_Fl-UV.jpg
- __MACOSX/._Sld3CBDCdc45 to 1-3 2019.07.05_12.42.55_Fl-UV.jpg
- Sld3CBDCdc45 to 1-4 2019.07.17_12.19.09_Fl-UV.jpg
- __MACOSX/._Sld3CBDCdc45 to 1-4 2019.07.17_12.19.09_Fl-UV.jpg
- Sld3CBDCdc45 to 1-6 2019.07.16_12.03.37_Fl-UV.jpg
- __MACOSX/._Sld3CBDCdc45 to 1-6 2019.07.16_12.03.37_Fl-UV.jpg
- Sld7Sld3Cdc45 to 1-1-1,2.tif
- __MACOSX/._Sld7Sld3Cdc45 to 1-1-1,2.tif
- Sld7Sld3Cdc45 to 1-1-3.tif
- __MACOSX/._Sld7Sld3Cdc45 to 1-1-3.tif
- Sld7Sld3Cdc45 to 1-3-1.tif
- __MACOSX/._Sld7Sld3Cdc45 to 1-3-1.tif
- Sld7Sld3Cdc45 to 1-3-2,3.tiff
- __MACOSX/._Sld7Sld3Cdc45 to 1-3-2,3.tiff
- Sld7Sld3Cdc45 to 1-4-1,2,3.jpg
- __MACOSX/._Sld7Sld3Cdc45 to 1-4-1,2,3.jpg
- Sld7Sld3Cdc45 to 1-6-1,2.tif
- __MACOSX/._Sld7Sld3Cdc45 to 1-6-1,2.tif
- Sld7Sld3Cdc45 to 1-6-3.jpg
- __MACOSX/._Sld7Sld3Cdc45 to 1-6-3.jpg
